# Supplementary material for: Methylation of SSTR4 promoter region in multiple mental health disorders
Source: Front Genet. 2024 Jul 11;15:1431769. doi: 10.3389/fgene.2024.1431769 (PMC11269100; doi:10.3389/fgene.2024.1431769)
Supplement: Supplementary file 1 [file Table2.XLSX]

## Sheet: Supplementary Table S1
Gencode Id	Gene Symbol	Variant Id	SNP Id	P-Value	NES	Tissue
ENSG00000132671.5	SSTR4	chr20_23036870_T_C_b38	rs2567607	8.6e-12	0.98	Brain - Cerebellum
ENSG00000132671.5	SSTR4	chr20_23037289_AGACAT_A_b38	rs73620328	8.6e-12	0.98	Brain - Cerebellum
ENSG00000132671.5	SSTR4	chr20_23039639_AC_A_b38	rs73620329	8.6e-12	0.98	Brain - Cerebellum
ENSG00000132671.5	SSTR4	chr20_23039087_T_C_b38	rs2235953	1.3e-10	0.92	Brain - Cerebellum
ENSG00000132671.5	SSTR4	chr20_23030641_T_C_b38	rs6082981	8.8e-10	0.37	Brain - Nucleus accumbens (basal ganglia)
ENSG00000132671.5	SSTR4	chr20_23041802_G_A_b38	rs57804096	1.3e-09	0.88	Brain - Cerebellum
ENSG00000132671.5	SSTR4	chr20_23028807_G_A_b38	rs220990	4.4e-09	0.36	Brain - Nucleus accumbens (basal ganglia)
ENSG00000132671.5	SSTR4	chr20_23024221_G_A_b38	rs2567613	6.2e-09	0.36	Brain - Nucleus accumbens (basal ganglia)
ENSG00000132671.5	SSTR4	chr20_23039366_A_G_b38	rs1883957	8e-09	0.46	Brain - Cerebellar Hemisphere
ENSG00000132671.5	SSTR4	chr20_23022033_C_A_b38	rs6082979	1.1e-08	0.36	Brain - Nucleus accumbens (basal ganglia)
ENSG00000132671.5	SSTR4	chr20_23036870_T_C_b38	rs2567607	1.2e-08	0.78	Brain - Cerebellar Hemisphere
ENSG00000132671.5	SSTR4	chr20_23037289_AGACAT_A_b38	rs73620328	1.2e-08	0.78	Brain - Cerebellar Hemisphere
ENSG00000132671.5	SSTR4	chr20_23039639_AC_A_b38	rs73620329	1.2e-08	0.78	Brain - Cerebellar Hemisphere
ENSG00000132671.5	SSTR4	chr20_23039087_T_C_b38	rs2235953	1.3e-08	0.77	Brain - Cerebellar Hemisphere
ENSG00000132671.5	SSTR4	chr20_23040845_C_T_b38	rs2746622	1.6e-08	0.45	Brain - Cerebellar Hemisphere
ENSG00000132671.5	SSTR4	chr20_23039366_A_G_b38	rs1883957	4.8e-08	0.44	Brain - Cerebellum
ENSG00000132671.5	SSTR4	chr20_23023186_T_C_b38	rs2746620	5.3e-08	0.75	Brain - Cerebellum
ENSG00000132671.5	SSTR4	chr20_23025574_T_A_b38	rs2103760	5.3e-08	0.75	Brain - Cerebellum
ENSG00000132671.5	SSTR4	chr20_23025641_G_A_b38	rs2092634	5.3e-08	0.75	Brain - Cerebellum
ENSG00000132671.5	SSTR4	chr20_23025690_G_A_b38	rs2092635	5.3e-08	0.75	Brain - Cerebellum
ENSG00000132671.5	SSTR4	chr20_23025710_G_T_b38	rs2092636	5.3e-08	0.75	Brain - Cerebellum
ENSG00000132671.5	SSTR4	chr20_23027097_T_C_b38	rs220987	5.3e-08	0.75	Brain - Cerebellum
ENSG00000132671.5	SSTR4	chr20_23028657_T_C_b38	rs220988	5.3e-08	0.75	Brain - Cerebellum
ENSG00000132671.5	SSTR4	chr20_23041802_G_A_b38	rs57804096	5.7e-08	0.75	Brain - Cerebellar Hemisphere
ENSG00000132671.5	SSTR4	chr20_23036445_T_C_b38	rs2567608	6.7e-08	0.32	Brain - Nucleus accumbens (basal ganglia)
ENSG00000132671.5	SSTR4	chr20_23038904_T_C_b38	rs2235951	6.7e-08	0.32	Brain - Nucleus accumbens (basal ganglia)
ENSG00000132671.5	SSTR4	chr20_23038990_A_G_b38	rs2235952	6.7e-08	0.32	Brain - Nucleus accumbens (basal ganglia)
ENSG00000132671.5	SSTR4	chr20_23041141_C_T_b38	rs2567614	6.7e-08	0.32	Brain - Nucleus accumbens (basal ganglia)
ENSG00000132671.5	SSTR4	chr20_23041727_A_G_b38	rs6113909	6.7e-08	0.32	Brain - Nucleus accumbens (basal ganglia)
ENSG00000132671.5	SSTR4	chr20_23036445_T_C_b38	rs2567608	1e-07	0.41	Brain - Cerebellum
ENSG00000132671.5	SSTR4	chr20_23038904_T_C_b38	rs2235951	1e-07	0.41	Brain - Cerebellum
ENSG00000132671.5	SSTR4	chr20_23038990_A_G_b38	rs2235952	1e-07	0.41	Brain - Cerebellum
ENSG00000132671.5	SSTR4	chr20_23041141_C_T_b38	rs2567614	1.2e-07	0.43	Brain - Cerebellar Hemisphere
ENSG00000132671.5	SSTR4	chr20_23041727_A_G_b38	rs6113909	1.2e-07	0.43	Brain - Cerebellar Hemisphere
ENSG00000132671.5	SSTR4	chr20_23023983_A_G_b38	rs2746621	1.2e-07	0.72	Brain - Cerebellum
ENSG00000132671.5	SSTR4	chr20_23041141_C_T_b38	rs2567614	1.3e-07	0.41	Brain - Cerebellum
ENSG00000132671.5	SSTR4	chr20_23041727_A_G_b38	rs6113909	1.3e-07	0.41	Brain - Cerebellum
ENSG00000132671.5	SSTR4	chr20_23028680_C_T_b38	rs220989	1.3e-07	0.74	Brain - Cerebellum
ENSG00000132671.5	SSTR4	chr20_23040845_C_T_b38	rs2746622	1.6e-07	0.42	Brain - Cerebellum
ENSG00000132671.5	SSTR4	chr20_23036445_T_C_b38	rs2567608	1.7e-07	0.43	Brain - Cerebellar Hemisphere
ENSG00000132671.5	SSTR4	chr20_23038904_T_C_b38	rs2235951	1.7e-07	0.43	Brain - Cerebellar Hemisphere
ENSG00000132671.5	SSTR4	chr20_23038990_A_G_b38	rs2235952	1.7e-07	0.43	Brain - Cerebellar Hemisphere
ENSG00000132671.5	SSTR4	chr20_23036380_T_C_b38	rs2567609	2e-07	0.43	Brain - Cerebellar Hemisphere
ENSG00000132671.5	SSTR4	chr20_23036380_T_C_b38	rs2567609	2.8e-07	0.4	Brain - Cerebellum
ENSG00000132671.5	SSTR4	chr20_23036380_T_C_b38	rs2567609	3e-07	0.31	Brain - Nucleus accumbens (basal ganglia)
ENSG00000132671.5	SSTR4	chr20_23023186_T_C_b38	rs2746620	4.1e-07	0.63	Brain - Cerebellar Hemisphere
ENSG00000132671.5	SSTR4	chr20_23025574_T_A_b38	rs2103760	4.1e-07	0.63	Brain - Cerebellar Hemisphere
ENSG00000132671.5	SSTR4	chr20_23025641_G_A_b38	rs2092634	4.1e-07	0.63	Brain - Cerebellar Hemisphere
ENSG00000132671.5	SSTR4	chr20_23025690_G_A_b38	rs2092635	4.1e-07	0.63	Brain - Cerebellar Hemisphere
ENSG00000132671.5	SSTR4	chr20_23025710_G_T_b38	rs2092636	4.1e-07	0.63	Brain - Cerebellar Hemisphere
ENSG00000132671.5	SSTR4	chr20_23027097_T_C_b38	rs220987	4.1e-07	0.63	Brain - Cerebellar Hemisphere
ENSG00000132671.5	SSTR4	chr20_23028657_T_C_b38	rs220988	4.1e-07	0.63	Brain - Cerebellar Hemisphere
ENSG00000132671.5	SSTR4	chr20_23028680_C_T_b38	rs220989	6.3e-07	0.63	Brain - Cerebellar Hemisphere
ENSG00000132671.5	SSTR4	chr20_23084705_A_G_b38	rs3746732	7.1e-07	0.45	Brain - Cerebellum
ENSG00000132671.5	SSTR4	chr20_23019372_A_T_b38	rs6113897	1.4e-06	0.32	Brain - Nucleus accumbens (basal ganglia)
ENSG00000132671.5	SSTR4	chr20_23023983_A_G_b38	rs2746621	1.7e-06	0.59	Brain - Cerebellar Hemisphere
ENSG00000132671.5	SSTR4	chr20_23040845_C_T_b38	rs2746622	1.9e-06	0.3	Brain - Nucleus accumbens (basal ganglia)
ENSG00000132671.5	SSTR4	chr20_23030641_T_C_b38	rs6082981	2e-06	0.4	Brain - Cerebellar Hemisphere
ENSG00000132671.5	SSTR4	chr20_23039366_A_G_b38	rs1883957	2.6e-06	0.29	Brain - Nucleus accumbens (basal ganglia)
ENSG00000132671.5	SSTR4	chr20_23084705_A_G_b38	rs3746732	6.4e-06	0.41	Brain - Cerebellar Hemisphere
ENSG00000132671.5	SSTR4	chr20_23028807_G_A_b38	rs220990	6.6e-06	0.39	Brain - Cerebellar Hemisphere
ENSG00000132671.5	SSTR4	chr20_23082290_A_G_b38	rs2749812	9.3e-06	-0.29	Brain - Cortex
ENSG00000132671.5	SSTR4	chr20_23042063_T_G_b38	rs7361512	9.8e-06	0.35	Brain - Cerebellum
ENSG00000132671.5	SSTR4	chr20_23045859_C_T_b38	rs1962	1.2e-05	0.41	Brain - Cerebellum
ENSG00000132671.5	SSTR4	chr20_23017666_G_C_b38	rs11087411	1.4e-05	0.28	Brain - Nucleus accumbens (basal ganglia)
ENSG00000132671.5	SSTR4	chr20_23014517_C_T_b38	rs6082973	1.5e-05	0.28	Brain - Nucleus accumbens (basal ganglia)
ENSG00000132671.5	SSTR4	chr20_23024221_G_A_b38	rs2567613	1.7e-05	0.34	Brain - Cerebellum
ENSG00000132671.5	SSTR4	chr20_23022033_C_A_b38	rs6082979	1.7e-05	0.34	Brain - Cerebellum
ENSG00000132671.5	SSTR4	chr20_23028807_G_A_b38	rs220990	1.9e-05	0.34	Brain - Cerebellum
ENSG00000132671.5	SSTR4	chr20_23088564_A_T_b38	rs1884654	2.1e-05	0.49	Brain - Cerebellar Hemisphere
ENSG00000132671.5	SSTR4	chr20_23030641_T_C_b38	rs6082981	2.3e-05	0.33	Brain - Cerebellum
ENSG00000132671.5	SSTR4	chr20_22998926_A_G_b38	rs2746619	2.6e-05	0.26	Brain - Nucleus accumbens (basal ganglia)
ENSG00000132671.5	SSTR4	chr20_22999833_T_C_b38	rs1005920	2.6e-05	0.26	Brain - Nucleus accumbens (basal ganglia)
ENSG00000132671.5	SSTR4	chr20_23024221_G_A_b38	rs2567613	2.8e-05	0.34	Brain - Cerebellar Hemisphere
ENSG00000132671.5	SSTR4	chr20_23043613_T_G_b38	rs1986208	3.1e-05	0.36	Brain - Cerebellum
ENSG00000132671.5	SSTR4	chr20_23042063_T_G_b38	rs7361512	3.2e-05	0.25	Brain - Nucleus accumbens (basal ganglia)
ENSG00000132671.5	SSTR4	chr20_23032920_A_G_b38	rs191987	3.2e-05	0.41	Brain - Cerebellum
ENSG00000132671.5	SSTR4	chr20_23096277_T_C_b38	rs4813479	4.1e-05	0.37	Brain - Cerebellum
ENSG00000132671.5	SSTR4	chr20_23008709_C_T_b38	rs1360408	4.3e-05	0.25	Brain - Nucleus accumbens (basal ganglia)
ENSG00000132671.5	SSTR4	chr20_22992059_C_T_b38	rs6048488	5e-05	0.25	Brain - Nucleus accumbens (basal ganglia)
ENSG00000132671.5	SSTR4	chr20_22996538_T_A_b38	rs2424494	5e-05	0.25	Brain - Nucleus accumbens (basal ganglia)
ENSG00000132671.5	SSTR4	chr20_23022033_C_A_b38	rs6082979	5.1e-05	0.34	Brain - Cerebellar Hemisphere
ENSG00000132671.5	SSTR4	chr20_23083642_G_A_b38	rs6076019	5.4e-05	0.32	Brain - Cerebellum
ENSG00000132671.5	SSTR4	chr20_23032920_A_G_b38	rs191987	5.5e-05	0.35	Brain - Cerebellar Hemisphere
